# Supplementary material for: Genomic characterization of eight novel Bartonella species from bats and ectoparasites reveals phylogenetic diversity and host adaptation
Source: PLoS Negl Trop Dis. 2025 Oct 23;19(10):e0013646. doi: 10.1371/journal.pntd.0013646 (PMC12574864; doi:10.1371/journal.pntd.0013646)
Supplement: S1 File — This dataset provides sample-level PCR positivity data for bats and their ectoparasites. The table includes the following variables: Sample ID, Animal ID, Latitude, Longitude, Sample collection method, Sample material, Host identification, Detection target, Detection method, Detection outcome, and Species identification. PCR results are represented as “1” for positive and “0” for negative detections. Missing values are indicated by blank cells. (XLSX) [file pntd.0013646.s008.xlsx]

## Sheet: PCR
Sample ID	Animal ID	Latitude	Longitude	Sample collection method	Sample material	Host identification	Detection target	Detection method	Detection outcome	Species identification
B_01	Bat_mite_01	29.5566	114.04	manual collection	whole organism	Spinturnix sp.	Bartonella	PCR	0
B_02	Bat_mite_02	29.5566	114.04	manual collection	whole organism	Spinturnix sp.	Bartonella	PCR	0
B_03	Bat_mite_03	29.5566	114.04	manual collection	whole organism	Spinturnix sp.	Bartonella	PCR	0
B_04	Bat_mite_04	29.5566	114.04	manual collection	whole organism	Spinturnix sp.	Bartonella	PCR	0
B_05	Bat_mite_05	29.5566	114.04	manual collection	whole organism	Spinturnix sp.	Bartonella	PCR	0
B_06	Bat_mite_06	29.5566	114.04	manual collection	whole organism	Spinturnix sp.	Bartonella	PCR	0
B_07	Bat_mite_07	29.5566	114.04	manual collection	whole organism	Spinturnix sp.	Bartonella	PCR	0
B_08	Bat_mite_08	29.5566	114.04	manual collection	whole organism	Spinturnix sp.	Bartonella	PCR	0
B_09	Bat_mite_09	29.5566	114.04	manual collection	whole organism	Spinturnix sp.	Bartonella	PCR	0
B_10	Bat_mite_10	29.5566	114.04	manual collection	whole organism	Spinturnix sp.	Bartonella	PCR	1	Bartonella
B_11	Bat_fly_01	29.5566	114.04	manual collection	whole organism	Nycteribia formosana	Bartonella	PCR	0
B_12	Bat_fly_02	29.5566	114.04	manual collection	whole organism	Nycteribia formosana	Bartonella	PCR	1	Bartonella
B_13	Bat_fly_03	29.5566	114.04	manual collection	whole organism	Nycteribia formosana	Bartonella	PCR	0
B_14	Bat_fly_04	29.5566	114.04	manual collection	whole organism	Nycteribia formosana	Bartonella	PCR	1	Bartonella
B_15	Bat_fly_05	29.5566	114.04	manual collection	whole organism	Penicillidia monoceros	Bartonella	PCR	1	Bartonella
B_16	Bat_fly_06	29.5566	114.04	manual collection	whole organism	Penicillidia monoceros	Bartonella	PCR	1	Bartonella
B_17	Bat_fly_07	29.5566	114.04	manual collection	whole organism	Penicillidia monoceros	Bartonella	PCR	1	Bartonella
B_18	Bat_fly_08	29.5566	114.04	manual collection	whole organism	Penicillidia monoceros	Bartonella	PCR	1	Bartonella
B_19	Bat_fly_09	29.5566	114.04	manual collection	whole organism	Penicillidia monoceros	Bartonella	PCR	1	Bartonella
B_20	Bat_fly_10	29.5566	114.04	manual collection	whole organism	Penicillidia monoceros	Bartonella	PCR	1	Bartonella
B_21	Bat_fly_11	29.5566	114.04	manual collection	whole organism	Penicillidia monoceros	Bartonella	PCR	1	Bartonella
B_22	Bat_fly_12	29.5566	114.04	manual collection	whole organism	Penicillidia monoceros	Bartonella	PCR	1	Bartonella
B_23	Bat_fly_13	29.5566	114.04	manual collection	whole organism	Nycteribia formosana	Bartonella	PCR	1	Bartonella
B_24	Bat_fly_14	29.5566	114.04	manual collection	whole organism	Nycteribia formosana	Bartonella	PCR	1	Bartonella
B_25	Bat_fly_15	29.5566	114.04	manual collection	whole organism	Nycteribia formosana	Bartonella	PCR	1	Bartonella
B_26	Bat_fly_16	29.5566	114.04	manual collection	whole organism	Nycteribia formosana	Bartonella	PCR	1	Bartonella
B_27	Bat_fly_17	29.5566	114.04	manual collection	whole organism	Penicillidia monoceros	Bartonella	PCR	0
B_28	Bat_01	29.5566	114.04	necropsy	spleen	Myotis laniger	Bartonella	PCR	1	Bartonella
B_29	Bat_02	29.5566	114.04	necropsy	spleen	Myotis sp.	Bartonella	PCR	0
B_30	Bat_fly_18	29.5566	114.04	manual collection	whole organism	Penicillidia monoceros	Bartonella	PCR	1	Bartonella
B_31	Bat_fly_19	29.5566	114.04	manual collection	whole organism	Nycteribia formosana	Bartonella	PCR	1	Bartonella
B_32	Bat_fly_20	29.5566	114.04	manual collection	whole organism	Nycteribia formosana	Bartonella	PCR	1	Bartonella
B_33	Bat_03	29.5566	114.04	necropsy	spleen	Myotis sp.	Bartonella	PCR	0
B_34	Bat_04	29.5566	114.04	necropsy	spleen	Myotis sp.	Bartonella	PCR	0
B_35	Bat_05	29.5566	114.04	necropsy	spleen	Myotis laniger	Bartonella	PCR	1	Bartonella
B_36	Bat_06	29.5566	114.04	necropsy	spleen	Myotis laniger	Bartonella	PCR	1	Bartonella
B_37	Bat_07	29.5566	114.04	necropsy	spleen	Myotis laniger	Bartonella	PCR	1	Bartonella
B_38	Bat_08	29.5566	114.04	necropsy	spleen	Myotis laniger	Bartonella	PCR	1	Bartonella
B_39	Bat_09	29.5566	114.04	necropsy	spleen	Myotis adversus	Bartonella	PCR	1	Bartonella
B_40	Bat_10	29.5566	114.04	necropsy	spleen	Myotis adversus	Bartonella	PCR	1	Bartonella
B_41	Bat_11	29.5566	114.04	necropsy	spleen	Myotis laniger	Bartonella	PCR	1	Bartonella
B_42	Bat_fly_21	29.5566	114.04	manual collection	whole organism	Penicillidia monoceros	Bartonella	PCR	0
B_43	Bat_fly_22	29.5566	114.04	manual collection	whole organism	Penicillidia monoceros	Bartonella	PCR	0
B_44	Bat_fly_23	29.5566	114.04	manual collection	whole organism	Penicillidia monoceros	Bartonella	PCR	0
B_45	Bat_fly_24	29.5566	114.04	manual collection	whole organism	Penicillidia monoceros	Bartonella	PCR	0
B_46	Bat_fly_25	29.5566	114.04	manual collection	whole organism	Penicillidia monoceros	Bartonella	PCR	0
B_47	Bat_fly_26	29.5566	114.04	manual collection	whole organism	Penicillidia monoceros	Bartonella	PCR	0
B_48	Bat_fly_27	29.5566	114.04	manual collection	whole organism	Penicillidia monoceros	Bartonella	PCR	0
B_49	Bat_fly_28	29.5566	114.04	manual collection	whole organism	Penicillidia monoceros	Bartonella	PCR	0
B_50	Bat_fly_29	29.5566	114.04	manual collection	whole organism	Penicillidia monoceros	Bartonella	PCR	0
B_51	Bat_fly_30	29.5566	114.04	manual collection	whole organism	Penicillidia monoceros	Bartonella	PCR	0
B_52	Bat_fly_31	29.5566	114.04	manual collection	whole organism	Penicillidia monoceros	Bartonella	PCR	0
B_53	Bat_fly_32	29.5566	114.04	manual collection	whole organism	Penicillidia monoceros	Bartonella	PCR	0
B_54	Bat_fly_33	29.5566	114.04	manual collection	whole organism	Penicillidia monoceros	Bartonella	PCR	0
B_55	Bat_fly_34	29.5566	114.04	manual collection	whole organism	Penicillidia monoceros	Bartonella	PCR	0
B_56	Bat_fly_35	29.5566	114.04	manual collection	whole organism	Penicillidia monoceros	Bartonella	PCR	0
B_57	Bat_fly_36	29.5566	114.04	manual collection	whole organism	Penicillidia monoceros	Bartonella	PCR	0
B_58	Bat_fly_37	29.5566	114.04	manual collection	whole organism	Penicillidia monoceros	Bartonella	PCR	0
B_59	Bat_fly_38	29.5566	114.04	manual collection	whole organism	Penicillidia monoceros	Bartonella	PCR	0
B_60	Bat_fly_39	29.5566	114.04	manual collection	whole organism	Penicillidia monoceros	Bartonella	PCR	0
B_61	Bat_fly_40	29.5566	114.04	manual collection	whole organism	Penicillidia monoceros	Bartonella	PCR	0
B_62	Bat_fly_41	29.5566	114.04	manual collection	whole organism	Penicillidia monoceros	Bartonella	PCR	0
B_63	Bat_fly_42	29.5566	114.04	manual collection	whole organism	Penicillidia monoceros	Bartonella	PCR	0
B_64	Bat_fly_43	29.5566	114.04	manual collection	whole organism	Penicillidia monoceros	Bartonella	PCR	0
B_65	Bat_fly_44	29.5566	114.04	manual collection	whole organism	Penicillidia monoceros	Bartonella	PCR	0
B_66	Bat_12	29.5566	114.04	necropsy	spleen	Myotis sp.	Bartonella	PCR	0
B_67	Bat_13	29.5566	114.04	necropsy	spleen	Myotis sp.	Bartonella	PCR	0
B_68	Bat_14	29.5566	114.04	necropsy	spleen	Myotis sp.	Bartonella	PCR	0
B_69	Bat_15	29.5566	114.04	necropsy	spleen	Myotis sp.	Bartonella	PCR	0
B_70	Bat_16	29.5566	114.04	necropsy	spleen	Myotis sp.	Bartonella	PCR	0
B_71	Bat_17	29.5566	114.04	necropsy	spleen	Myotis sp.	Bartonella	PCR	0
B_72	Bat_18	29.5566	114.04	necropsy	spleen	Myotis sp.	Bartonella	PCR	0
B_73	Bat_19	29.5566	114.04	necropsy	spleen	Myotis sp.	Bartonella	PCR	0
B_74	Bat_20	29.5566	114.04	necropsy	spleen	Myotis sp.	Bartonella	PCR	0
B_75	Bat_mite_11	29.5566	114.04	manual collection	whole organism	Spinturnix sp.	Bartonella	PCR	0
B_76	Bat_mite_12	29.5566	114.04	manual collection	whole organism	Spinturnix sp.	Bartonella	PCR	0
B_77	Bat_mite_13	29.5566	114.04	manual collection	whole organism	Spinturnix sp.	Bartonella	PCR	0
B_78	Bat_mite_14	29.5566	114.04	manual collection	whole organism	Spinturnix sp.	Bartonella	PCR	0
B_79	Bat_mite_15	29.5566	114.04	manual collection	whole organism	Spinturnix sp.	Bartonella	PCR	0
B_80	Bat_mite_16	29.5566	114.04	manual collection	whole organism	Spinturnix sp.	Bartonella	PCR	0
B_81	Bat_mite_17	29.5566	114.04	manual collection	whole organism	Spinturnix sp.	Bartonella	PCR	0
B_82	Bat_mite_18	29.5566	114.04	manual collection	whole organism	Spinturnix sp.	Bartonella	PCR	0
B_83	Bat_mite_19	29.5566	114.04	manual collection	whole organism	Spinturnix sp.	Bartonella	PCR	0
B_84	Bat_mite_20	29.5566	114.04	manual collection	whole organism	Spinturnix sp.	Bartonella	PCR	0
B_85	Bat_mite_21	29.5566	114.04	manual collection	whole organism	Spinturnix sp.	Bartonella	PCR	0
B_86	Bat_mite_22	29.5566	114.04	manual collection	whole organism	Spinturnix sp.	Bartonella	PCR	0
B_87	Bat_mite_23	29.5566	114.04	manual collection	whole organism	Spinturnix sp.	Bartonella	PCR	0
B_88	Bat_21	29.5566	114.04	necropsy	spleen	Myotis sp.	Bartonella	PCR	0
B_89	Bat_22	29.5566	114.04	necropsy	spleen	Myotis sp.	Bartonella	PCR	0
B_90	Bat_23	29.5566	114.04	necropsy	spleen	Myotis sp.	Bartonella	PCR	0
B_91	Bat_24	29.5566	114.04	necropsy	spleen	Myotis sp.	Bartonella	PCR	0
B_92	Bat_25	29.5566	114.04	necropsy	spleen	Myotis sp.	Bartonella	PCR	0
B_93	Bat_26	29.5566	114.04	necropsy	spleen	Myotis sp.	Bartonella	PCR	0
B_94	Bat_27	29.5566	114.04	necropsy	spleen	Myotis sp.	Bartonella	PCR	0
B_95	Bat_28	29.5566	114.04	necropsy	spleen	Myotis sp.	Bartonella	PCR	0
